# Supplementary material for: A Prospective, Randomized Comparison of Duodenoscope Reprocessing Surveillance Methods
Source: Can J Gastroenterol Hepatol. 2019 Nov 18;2019:1959141. doi: 10.1155/2019/1959141 (PMC6885784; doi:10.1155/2019/1959141)
Supplement: Supplementary Materials — cdc_supplementary_protocol_1: step-by-step protocol of the 2015 CDC Interim Sampling and Culture Method for the duodenoscope. uwhc_supplementary_protocol_2: step-by-step protocol of the UWHC sampling and culture method for the duodenoscope. [file 1959141.f1.zip]

Archive with 2 entries (2 files):
- 1959141.f1/cdc_supplementary_protocol_1.docx
- 1959141.f1/uwhc_supplementary_protocol_2.docx
